# Supplementary material for: Effect of Iron on the Microstructure, Mechanical Properties, Corrosion Behavior, and Biocompatibility of Mechanically Alloyed Zn-3Ag Biodegradable Alloys
Source: J Funct Biomater. 2025 Nov 25;16(12):435. doi: 10.3390/jfb16120435 (PMC12733797; doi:10.3390/jfb16120435)
Supplement: Supplementary file 1 [file jfb-16-00435-s001.zip]

Archive with 1 entries (1 files):
- jfb-3883720-supplementary.pdf
